# Supplementary material for: Evaluation of the prognostic value of CD3, CD8, and FOXP3 mRNA expression in early‐stage breast cancer patients treated with anthracycline‐based adjuvant chemotherapy
Source: Cancer Med. 2018 Sep 21;7(10):5066–82. doi: 10.1002/cam4.1730 (PMC6198219; doi:10.1002/cam4.1730)
Supplement: Supplementary file 2 [file CAM4-7-5066-s002.xlsx]

## Sheet: Table S2
Table S2: Associations among study markers (using the median value as a cut-off).
			CD3			CD8			FOXP3
		N	High	Low	p-value	High	Low	p-value	High	Low	p-value
			N (%)	N (%)		N (%)	N (%)		N (%)	N (%)
CD3	High	421				323 (78.4)	98 (23.7)	<0.001	317 (75.3)	104 (25.7)	<0.001
	Low	405				89 (21.6)	316 (76.3)		104 (24.7)	301 (74.3)
CD8	High	412	323 (76.7)	89 (22.0)	<0.001				302 (71.7)	110 (27.2)	<0.001
	Low	414	98 (23.3)	316 (78.0)					119 (28.3)	295 (72.8)
FOXP3	High	421	317 (75.3)	104 (25.7)	<0.001	302 (73.3)	119 (28.7)	<0.001
	Low	405	104 (24.7)	301 (74.3)		110 (26.7)	295 (71.3)
RANK	High	388	227 (57.9)	161 (44.8)	<0.001	236 (61.1)	152 (41.6)	<0.001	232 (57.7)	156 (44.7)	<0.001
	Low	363	165 (42.1)	198 (55.2)		150 (38.9)	213 (58.4)		170 (42.3)	193 (55.3)
OPG	High	389	208 (52.0)	181 (47.8)	0.24	205 (51.8)	184 (48.0)	0.3	217 (53.4)	172 (46.1)	0.041
	Low	390	192 (48.0)	198 (52.2)		191 (48.2)	199 (52.0)		189 (46.6)	201 (53.9)
RANKL	High	393	247 (61.8)	146 (38.3)	<0.001	236 (59.6)	157 (40.8)	<0.001	238 (58.6)	155 (41.3)	<0.001
	Low	388	153 (38.3)	235 (61.7)		160 (40.4)	228 (59.2)		168 (41.4)	220 (58.7)
TILs1	N	786	395	391	<0.001	392	394	<0.001	393	393	<0.001
	Median (Min-Max)		12 (0-90)	5 (0-50)		10 (0-90)	5 (0-50)		12 (0-90)	5 (0-75)
TILs	<5%	224	47 (11.9)	177 (45.3)	<0.001	65 (16.6)	159 (40.4)	<0.001	52 (13.2)	172 (43.8)	<0.001
	5-25%	433	236 (59.7)	197 (50.4)		228 (58.2)	205 (52.0)		235 (59.8)	198 (50.4)
	26-50%	110	93 (23.5)	17 (4.3)		80 (20.4)	30 (7.6)		90 (22.9)	20 (5.1)
	>50%	19	19 (4.8)	0 (0)		19 (4.8)	0 (0)		16 (4.1)	3 (0.8)
1Continuous variable. Mann-Whitney U test p-values are shown in bold for this variable.
Significant chi-square p-values are shown in bold for all other comparisons.
