# Supplementary material for: Evaluation of the prognostic value of CD3, CD8, and FOXP3 mRNA expression in early‐stage breast cancer patients treated with anthracycline‐based adjuvant chemotherapy
Source: Cancer Med. 2018 Sep 21;7(10):5066–82. doi: 10.1002/cam4.1730 (PMC6198219; doi:10.1002/cam4.1730)
Supplement: Supplementary file 3 [file CAM4-7-5066-s003.xlsx]

## Sheet: Table S3
Table S3: Correlations among study markers (Spearman's rho).
	CD3	CD8	FOXP3	OPG	RANK	RANKL	TILs
CD3	-
CD8	0.70**	-
FOXP3	0.65**	0.61**	-
OPG	0.07*	0.09*	0.13**	-
RANK	0.23**	0.31**	0.21**	0.24**	-
RANKL	0.31**	0.27**	0.26**	0.26**	0.28**	-
TILs	0.52**	0.41**	0.47**	-0.04	0.06	0.08*	-
* p<0.05
**p<0.001
