# Supplementary material for: Evaluation of the prognostic value of CD3, CD8, and FOXP3 mRNA expression in early‐stage breast cancer patients treated with anthracycline‐based adjuvant chemotherapy
Source: Cancer Med. 2018 Sep 21;7(10):5066–82. doi: 10.1002/cam4.1730 (PMC6198219; doi:10.1002/cam4.1730)
Supplement: Supplementary file 4 [file CAM4-7-5066-s004.xlsx]

## Sheet: Table S4
Table S4: Hazard ratios and 95% CIs estimated from univariate Cox regression for each of the study markers in the entire cohort (N=826).
Parameter	Categories	N of patients	N of events	HR	95% CI	Wald's p
DFS
CD3 (median cut-off)	Low vs. High	405 vs. 421	175 vs. 139	1.36	1.09-1.70	0.007
CD8 (median cut-off)	Low vs. High	414 vs. 412	176 vs. 138	1.32	1.05-1.64	0.016
FOXP3 (median cut-off)	Low vs. High	405 vs. 421	169 vs. 145	1.17	0.94-1.46	0.17
CD3 * HER2 status						0.032*
At HER2-positive subgroup (N=184)	Low vs. High	66 vs. 118	35 vs. 37	2.08	1.31-3.31	0.002
At HER2-negative subgroup (N=594)	Low vs. High	317 vs. 277	129 vs. 93	1.2	0.92-1.56	0.19
OS
CD3 (median cut-off)	Low vs. High	405 vs. 421	134 vs. 121	1.13	0.88-1.44	0.35
CD8 (median cut-off)	Low vs. High	414 vs. 412	137 vs. 118	1.12	0.88-1.44	0.36
FOXP3 (median cut-off)	Low vs. High	405 vs. 421	0 vs. 0	1.11	0.87-1.42	0.4
FOXP3 * HER2 status						0.065*
At HER2-positive subgroup (N=184)	Low vs. High	60 vs. 124	29 vs. 43	1.76	1.07-2.88	0.026
At HER2-negative subgroup (N=594)	Low vs. High	320 vs. 274	129 vs. 93	0.98	0.72-1.33	0.89
HR, hazard ratio; CI, confidence interval.
*p-value for interaction term.
Significant p-values are shown in bold.
