# Supplementary material for: Evaluation of the prognostic value of CD3, CD8, and FOXP3 mRNA expression in early‐stage breast cancer patients treated with anthracycline‐based adjuvant chemotherapy
Source: Cancer Med. 2018 Sep 21;7(10):5066–82. doi: 10.1002/cam4.1730 (PMC6198219; doi:10.1002/cam4.1730)
Supplement: Supplementary file 5 [file CAM4-7-5066-s005.xlsx]

## Sheet: Table S5
Table S5: Hazard ratios and 95% CIs estimated from univariate Cox regression for each of the clinicopathological parameters in the entire cohort (N=826).
Parameter	Categories	N of patients	N of events	HR	95% CI	Wald's p
DFS
Age	>52.7 vs. ≤52.7	411 vs. 415	174 vs. 140	1.34	1.07-1.68	0.01
Breast surgery	MRM vs. Breast-conserving surgery	583 vs. 242	240 vs. 73	1.47	1.13-1.91	0.004
Menopausal status	Premenopausal vs. Postmenopausal	378 vs. 448	124 vs. 190	0.73	0.58-0.92	0.007
Histological grade	III-IV vs. I-II	416 vs. 409	154 vs. 160	0.98	0.79-1.23	0.88
Tumor size						0.002
	≤2 vs. 2-5	252 vs. 472	76 vs. 190	0.68	0.52-0.88	0.004
	>5 vs. 2-5	102 vs. 472	48 vs. 190	1.21	0.88-1.67	0.24
Positive lymph nodes	≥4 vs. 0-3	491 vs. 335	236 vs. 78	2.4	1.85-3.10	<0.001
ER/PgR status	Positive vs. Negative	608 vs. 162	219 vs. 68	0.75	0.57-0.98	0.035
HER2 status	Positive vs. Negative	184 vs. 594	72 vs. 222	1.13	0.87-1.48	0.36
Ki67				1.01	1.00-1.01	0.066
TILs (10% increments)				0.88	0.80-0.96	0.006
Subtypes*						0.033
	Luminal B vs. Luminal A	263 vs. 229	104 vs. 70	1.33	0.98-1.81	0.063
	Luminal-HER2 vs. Luminal A	103 vsv. 229	41 vs. 70	1.41	0.96-2.07	0.084
	HER2-enriched vs. Luminal A	78 vs. 229	28 vs. 70	1.36	0.87-2.10	0.17
	Triple-negative vs. Luminal A	84 vs. 229	40 vs. 70	1.88	1.27-2.78	0.002
Adjuvant hormonal therapy	Yes vs. No	660 vs. 150	250 vs. 62	0.79	0.60-1.05	0.1
Adjuvant radiotherapy	Yes vs. No	624 vs. 181	256 vs. 54	1.44	1.07-1.93	0.016
Paclitaxel treated	Paclitaxel-treated vs. Non paclitaxel-treated	685 vs. 141	248 vs. 66	0.81	0.61-1.07	0.13
OS
Age	>52.7 vs. ≤52.7	411 vs. 415	141 vs. 114	1.35	1.05-1.73	0.018
Breast surgery	MRM vs. Breast-conserving surgery	583 vs. 242	196 vs. 58	1.45	1.08-1.94	0.013
Menopausal status	Premenopausal vs. Postmenopausal	378 vs. 448	101 vs. 154	0.72	0.56-0.93	0.011
Histological grade	III-IV vs. I-II	416 vs. 409	132 vs. 123	1.11	0.87-1.42	0.41
Tumor size						0.001
	≤2 vs. 2-5	252 vs. 472	59 vs. 155	0.65	0.48-0.88	0.005
	>5 vs. 2-5	102 vs. 472	41 vs. 155	1.31	0.93-1.84	0.13
Positive lymph nodes	≥4 vs. 0-3	491 vs. 335	204 vs. 51	3.01	2.21-4.10	<0.001
ER/PgR status	Positive vs. Negative	608 vs. 162	173 vs. 60	0.69	0.52-0.93	0.015
HER2 status	Positive vs. Negative	184 vs. 594	64 vs. 173	1.21	0.91-1.61	0.19
Ki67				1.01	1.00-1.01	0.001
TILs (10% increments)				0.92	0.83-1.01	0.075
Subtypes*						<0.001
	Luminal B vs. Luminal A	263 vs. 229	84 vs.47	1.58	1.10-2.26	0.012
	Luminal-HER2 vs. Luminal A	103 vsv. 229	38 vs. 47	1.84	1.20-2.82	0.005
	HER2-enriched vs. Luminal A	78 vs. 229	23 vs. 47	1.51	0.92-2.49	0.11
	Triple-negative vs. Luminal A	84 vs. 229	37 vs. 47	2.55	1.65-3.93	<0.001
Adjuvant hormonal therapy	Yes vs. No	660 vs. 150	198 vs. 55	0.68	0.51-0.92	0.013
Adjuvant radiotherapy	Yes vs. No	624 vs. 181	211 vs. 40	1.49	1.06-2.09	0.021
Paclitaxel treated	Paclitaxel-treated vs. Non paclitaxel-treated	685 vs. 141	201 vs. 54	0.84	0.62-1.15	0.28
HR, hazard ratio; CI, confidence interval; MRM; modified radical mastectomy.
*For breast cancer subtype classification please see footnote to Table 2.
Significant p-values are shown in bold.
