# Supplementary material for: Evaluation of the prognostic value of CD3, CD8, and FOXP3 mRNA expression in early‐stage breast cancer patients treated with anthracycline‐based adjuvant chemotherapy
Source: Cancer Med. 2018 Sep 21;7(10):5066–82. doi: 10.1002/cam4.1730 (PMC6198219; doi:10.1002/cam4.1730)
Supplement: Supplementary file 6 [file CAM4-7-5066-s006.xlsx]

## Sheet: Table S6
Table S6: Hazard ratios and 95% CIs estimated from multivariate Cox regression with respect to DFS for each of the study markers in the HER2-positive and HER2-negative subgroups.
Parameter	Categories	N of patients	N of events	HR	95% CI		Wald's p
HER2-positive (N=171)
Model 1
CD3 (median cut-off)	Low vs. High	62 vs. 109	33 vs. 34	1.569	0.931	2.643	0.091
Age	>52.7 vs. ≤52.7	90 vs. 81	39 vs. 28	1.332	0.798	2.223	0.27
Breast surgery	MRM vs. Breast-conserving surgery	122 vs. 49	49 vs. 18	0.872	0.474	1.604	0.66
Tumor size	2-5 vs. ≤2	105 vs. 45	47 vs. 11	1.698	0.868	3.321	0.12
	>5 vs. ≤2	21 vs. 45	9 vs. 11	2.153	0.873	5.311	0.096
Positive lymph nodes	≥4 vs. 0-3	111 vs. 60	51 vs. 16	2.165	1.044	4.493	0.038
Subtypes*	Luminal-HER2 vs. HER2-enriched	95 vs. 76	39 vs. 28	1.076	0.646	1.792	0.78
Adjuvant radiotherapy	Yes vs. No	139 vs. 32	56 vs. 11	0.66	0.278	1.566	0.35
TILs (10% increments)				0.824	0.681	0.998	0.047
Model 2
CD8 (median cut-off)	Low vs. High	75 vs. 96	36 vs. 31	1.341	0.805	2.235	0.26
Age	>52.7 vs. ≤52.7	90 vs. 81	39 vs. 28	1.277	0.765	2.131	0.35
Breast surgery	MRM vs. Breast-conserving surgery	122 vs. 49	49 vs. 18	0.868	0.473	1.594	0.65
Tumor size	2-5 vs. ≤2	105 vs. 45	47 vs. 11	1.698	0.866	3.329	0.12
	>5 vs. ≤2	21 vs. 45	9 vs. 11	1.911	0.76	4.8	0.17
Positive lymph nodes	≥4 vs. 0-3	111 vs. 60	51 vs. 16	2.254	1.078	4.712	0.031
Subtypes*	Luminal-HER2 vs. HER2-enriched	95 vs. 76	39 vs. 28	1.08	0.647	1.802	0.77
Adjuvant radiotherapy	Yes vs. No	139 vs. 32	56 vs. 11	0.656	0.275	1.566	0.34
TILs (10% increments)				0.798	0.661	0.963	0.019
Model 3
FOXP3 (median cut-off)	Low vs. High	58 vs. 113	28 vs. 39	1.174	0.686	2.008	0.56
Age	>52.7 vs. ≤52.7	90 vs. 81	39 vs. 28	1.351	0.803	2.271	0.26
Breast surgery	MRM vs. Breast-conserving surgery	122 vs. 49	49 vs. 18	0.855	0.465	1.572	0.61
Tumor size	2-5 vs. ≤2	105 vs. 45	47 vs. 11	1.753	0.897	3.426	0.10
	>5 vs. ≤2	21 vs. 45	9 vs. 11	2.05	0.825	5.096	0.12
Positive lymph nodes	≥4 vs. 0-3	111 vs. 60	51 vs. 16	2.138	1.028	4.449	0.042
Subtypes*	Luminal-HER2 vs. HER2-enriched	95 vs. 76	39 vs. 28	1.11	0.667	1.846	0.69
Adjuvant radiotherapy	Yes vs. No	139 vs. 32	56 vs. 11	0.677	0.286	1.602	0.37
TILs (10% increments)				0.794	0.656	0.96	0.017
HER2-negative (N=534)
Model 1
CD3 (median cut-off)	Low vs. High	289 vs. 245	120 vs. 78	1.198	0.875	1.639	0.26
Age	>52.7 vs. ≤52.7	262 vs. 272	107 vs. 91	1.177	0.884	1.565	0.26
Breast surgery	MRM vs. Breast-conserving surgery	372 vs. 162	156 vs. 42	1.702	1.184	2.448	0.004
Tumor size	2-5 vs. ≤2	301 vs. 167	110 vs. 54	1.046	0.752	1.454	0.79
	>5 vs. ≤2	66 vs. 167	34 vs. 54	1.272	0.818	1.979	0.29
Positive lymph nodes	≥4 vs. 0-3	315 vs. 219	150 vs. 48	2.144	1.471	3.125	<0.001
Subtypes*	Luminal B vs. Luminal A	242 vs. 210	93 vs. 66	1.241	0.902	1.708	0.19
	Triple-negative vs. Luminal A	82 vs. 210	39 vs. 66	2.038	1.348	3.081	<0.001
Adjuvant radiotherapy	Yes vs. No	411 vs. 123	164 vs. 34	1.142	0.742	1.76	0.55
TILs (10% increments)				0.947	0.836	1.073	0.39
Model 2
CD8 (median cut-off)	Low vs. High	276 vs. 258	117 vs. 81	1.274	0.94	1.726	0.12
Age	>52.7 vs. ≤52.7	262 vs. 272	107 vs. 91	1.178	0.885	1.567	0.26
Breast surgery	MRM vs. Breast-conserving surgery	372 vs. 162	156 vs. 42	1.71	1.189	2.458	0.004
Tumor size	2-5 vs. ≤2	301 vs. 167	110 vs. 54	1.036	0.745	1.44	0.83
	>5 vs. ≤2	66 vs. 167	34 vs. 54	1.248	0.801	1.943	0.33
Positive lymph nodes	≥4 vs. 0-3	315 vs. 219	150 vs. 48	2.152	1.475	3.139	<0.001
Subtypes*	Luminal B vs. Luminal A	242 vs. 210	93 vs. 66	1.224	0.89	1.685	0.21
	Triple-negative vs. Luminal A	82 vs. 210	39 vs. 66	2.029	1.342	3.067	<0.001
Adjuvant radiotherapy	Yes vs. No	411 vs. 123	164 vs. 34	1.142	0.74	1.76	0.55
TILs (10% increments)				0.95	0.84	1.074	0.41
Model 3
FOXP3 (median cut-off)	Low vs. High	290 vs. 244	119 vs. 79	1.054	0.775	1.434	0.74
Age	>52.7 vs. ≤52.7	262 vs. 272	107 vs. 91	1.174	0.882	1.564	0.27
Breast surgery	MRM vs. Breast-conserving surgery	372 vs. 162	156 vs. 42	1.704	1.184	2.452	0.004
Tumor size	2-5 vs. ≤2	301 vs. 167	110 vs. 54	1.05	0.755	1.46	0.77
	>5 vs. ≤2	66 vs. 167	34 vs. 54	1.303	0.837	2.028	0.24
Positive lymph nodes	≥4 vs. 0-3	315 vs. 219	150 vs. 48	2.148	1.469	3.141	<0.001
Subtypes*	Luminal B vs. Luminal A	242 vs. 210	93 vs. 66	1.23	0.894	1.693	0.20
	Triple-negative vs. Luminal A	82 vs. 210	39 vs. 66	2.017	1.335	3.047	<0.001
Adjuvant radiotherapy	Yes vs. No	411 vs. 123	164 vs. 34	1.14	0.739	1.759	0.55
TILs (10% increments)				0.928	0.821	1.049	0.23
HR, hazard ratio; CI, confidence interval; MRM; modified radical mastectomy.
*For breast cancer subtype classification please see footnote to Table 2.
Significant p-values are shown in bold.
