# Supplementary material for: Evaluation of the prognostic value of CD3, CD8, and FOXP3 mRNA expression in early‐stage breast cancer patients treated with anthracycline‐based adjuvant chemotherapy
Source: Cancer Med. 2018 Sep 21;7(10):5066–82. doi: 10.1002/cam4.1730 (PMC6198219; doi:10.1002/cam4.1730)
Supplement: Supplementary file 7 [file CAM4-7-5066-s007.xlsx]

## Sheet: Table S7
Table S7: Hazard ratios and 95% CIs estimated from multivariate Cox regression with respect to DFS in the triple-negative subgroup.
Parameter	Categories	N of patients	N of events	HR	95% CI		Wald's p
Triple-negative subgroup (N=82)
Model 1
CD3 (median cut-off)	Low vs. High	36 vs. 46	21 vs. 18	1.156	0.556	2.405	0.6972
Age	>52.7 vs. ≤52.7	34 vs. 48	17 vs. 22	0.933	0.474	1.835	0.8397
Breast surgery	MRM vs. Breast-conserving surgery	50 vs. 32	26 vs. 13	1.16	0.552	2.438	0.6947
Tumor size	2-5 vs. ≤2	46 vs. 26	21 vs. 12	0.798	0.369	1.725	0.566
	>5 vs. ≤2	10 vs. 26	6 vs. 12	0.807	0.281	2.322	0.6915
Positive lymph nodes	≥4 vs. 0-3	54 vs. 28	31 vs. 8	3.006	1.171	7.716	0.0221
Adjuvant radiotherapy	Yes vs. No	65 vs. 17	31 vs. 8	0.798	0.299	2.129	0.6517
TILs (10% increments)				0.858	0.688	1.07	0.173
Model 2
CD8 (median cut-off)	Low vs. High	34 vs. 48	19 vs. 20	0.941	0.468	1.892	0.8645
Age	>52.7 vs. ≤52.7	34 vs. 48	17 vs. 22	0.908	0.462	1.786	0.7798
Breast surgery	MRM vs. Breast-conserving surgery	50 vs. 32	26 vs. 13	1.183	0.565	2.477	0.655
Tumor size	2-5 vs. ≤2	46 vs. 26	21 vs. 12	0.768	0.353	1.671	0.5053
	>5 vs. ≤2	10 vs. 26	6 vs. 12	0.84	0.295	2.386	0.7429
Positive lymph nodes	≥4 vs. 0-3	54 vs. 28	31 vs. 8	3.123	1.209	8.064	0.0186
Adjuvant radiotherapy	Yes vs. No	65 vs. 17	31 vs. 8	0.785	0.293	2.104	0.6301
TILs (10% increments)				0.84	0.675	1.044	0.1157
Model 3
FOXP3 (median cut-off)	Low vs. High	36 vs. 46	18 vs. 21	0.805	0.39	1.66	0.5565
Age	>52.7 vs. ≤52.7	34 vs. 48	17 vs. 22	0.898	0.459	1.755	0.7524
Breast surgery	MRM vs. Breast-conserving surgery	50 vs. 32	26 vs. 13	1.208	0.572	2.552	0.6195
Tumor size	2-5 vs. ≤2	46 vs. 26	21 vs. 12	0.758	0.352	1.63	0.4781
	>5 vs. ≤2	10 vs. 26	6 vs. 12	0.927	0.308	2.794	0.8932
Positive lymph nodes	≥4 vs. 0-3	54 vs. 28	31 vs. 8	3.048	1.198	7.76	0.0194
Adjuvant radiotherapy	Yes vs. No	65 vs. 17	31 vs. 8	0.813	0.305	2.171	0.6795
TILs (10% increments)				0.835	0.677	1.029	0.0909
HR, hazard ratio; CI, confidence interval; MRM, modified radical mastectomy.
Significant p-values are shown in bold.
